# Supplementary material for: New distribution sites and local population trends of the white-eared night heron (Gorsachiusmagnificus) in China
Source: Biodivers Data J. 2025 Jun 12;13:e159088. doi: 10.3897/BDJ.13.e159088 (PMC12179649; doi:10.3897/BDJ.13.e159088)
Supplement: Supplementary material 1 — Distribution and threat status [file bdj-13-e159088-s001.xlsx]

## Sheet: Sheet1
Province	City	Sites	ID	Breeding site	Primary documenter	Physical condition	Causes	Source
Guangxi	Baise	Longlin	LL	No	Villagers and government officials	Wing injury	No	http://gx.news.cn/20240313/6409b48b54d24e04b6c57f4652d9235a/c.html
Guangxi	Baise	Tianlin	TL	No	Villagers and government officials	Health	No	http://gx.news.cn/20240313/6409b48b54d24e04b6c57f4652d9235a/c.html
Jiangxi	Jiujiang	Wuning	WN	Yes	Villagers and government officials	Wing injury	No	https://www.163.com/dy/article/H7O8A51D0511F2M4.html
Hubei	Xianning	Chibi	CH	No	Villagers and government officials	Non-specific injury	Discarded fishing line and fishhook	https://www.163.com/dy/article/H7O8A51D0511F2M4.html
Hunan	Changde	Shimen	SM	No	Villagers and government officials	Non-specific injury	Discarded fishing line and fishhook	https://www.163.com/dy/article/H7O8A51D0511F2M4.html
Hubei	Shiyan	Zhushan	ZS	No	Villagers and government officials	Health	No	https://www.163.com/dy/article/HAGJVF1405328YVR_pdya11y.html
Guangdong	Qingyuan	Lianshan	LS	No	Government officials	Ocular injury	No	https://www.360kuai.com/pc/994d7edc9757f9406?cota=3&kuai_so=1&sign=360_7bc3b157
Zhejiang	Hangzhou	Tonglu	TLU	No	Government officials	Health	No	https://www.360kuai.com/pc/988daa011ffc3ed6e?cota=3&kuai_so=1&sign=360_7bc3b157
Anhui	Xuancheng	Xuanzhou	XZ	Yes	Government officials	Health	No	http://ah.anhuinews.com/mssh/202309/t20230908_7064684.html
Guangdong	Zhaoqing	Huaiji	HJ	No	Villagers and government officials	Wing injury	No	https://www.163.com/dy/article/IIA4119L0534BDN7.html
Guangdong	Qingyuan	Lian'nan	LN	No	Villagers and government officials	Leg injury	No	http://www.gd.xinhuanet.com/20230712/e5dc6ddb384344c689cd1a529d515cac/c.html
Sichuan	Neijiang	Weiyuan	WY	Yes	Villagers and government officials	Health	No	https://china.qianlong.com/2023/0716/8072441.shtml
Hunan	Yongzhou	Shuangpai	SP	No	Villagers and government officials	Wing injury	Vehicular trauma	https://hn.rednet.cn/content/646741/83/12814628.html
Zhejiang	Hangzhou	Lin'an	LA	No	Villagers and government officials	Leg injury	Discarded fishing line	https://www.163.com/dy/article/IA6R8N7105149IKJ.html
Guangxi	Baise	Chengbi River	CB	Yes	Government officials	Health	No	https://finance.sina.com.cn/jjxw/2023-07-21/doc-imzcncei8100485.shtml
Guangxi	Baise	Tianlin	TLN	No	Villagers and government officials	Non-specific injury	Hunting-related injuries	http://www.northnews.cn/news/2023/0517/2209201.html
Yunnan	Pu'er	Zhenyuan	ZY	No	Government officials	Health	No	https://yndaily.yunnan.cn/content/202110/06/content_24653.html
Fujian	Longyan	Xinluo	XL	No	Villagers and government officials	Health	No	http://k.sina.com.cn/article_6004281123_m165e20f230330134p0.html
Fujian	Xianning	Changting	CT	Yes	Government officials	Health	No	https://news.rednet.cn/content/2019/05/27/5537749.html
Hubei	Xianning	Yueliang Bay	YLW	No	Villagers and government officials	Ocular injury	No	http://szb.xnnews.com.cn/newb/html/2020-11/13/content_534317.htm
Hubei	Xianning	Xian'an	XA	No	Villagers and government officials	Leg injury	Plastic debris entanglement	https://www.cnr.cn/hubei/yw/20220726/t20220726_525931658.shtml
Fujian	Sanming	Mingxi	MX	No	Villagers and government officials	Health	No	https://cj.sina.com.cn/articles/view/3090968753/b83c70b100100xhls
Fujian	Sanming	Qingliu	QL	No	Villagers and government officials	Health	No	https://zhidao.baidu.com/question/1183020829267138579.html
Hunan	Shaoyang	Xinning	XN	No	Villagers and government officials	Health	No	http://hunan.sina.com.cn/news/m/2017-05-13/detail-ifyfeius7891425.shtml
Hubei	Shiyan	Xunxi	XX	No	Villagers and government officials	Ocular injury	No	http://www.10yan.com/2017/0726/470857.shtml
Sichuan	Guangyuan	Chaotian	CTN	No	Villagers and government officials	Non-specific injury	No	http://news.cnr.cn/native/gd/20160315/t20160315_521616269.shtml
Hunan	Yiyang	Taojiang	TJ	No	Villagers and government officials	Wing injury	No	https://new.qq.com/rain/a/20230819A05JYX00
Zhejiang	Kaihua	Qianjiangyuan	QJY	No	Villagers and government officials	Health	No	https://www.360kuai.com/pc/9dc535a0a550ed25b?cota=3&kuai_so=1&tj_url=so_vip&sign=360_57c3bbd1&refer_scene=so_1
Hunan	Changde	Shimen	SMN	No	Villagers and government officials	Health	No	https://www.163.com/dy/article/GEA3J99V05346936.html
Guizhou	Southwest Guizhou	Ceheng	CH	Yes	Government officials	Health	No	https://k.sina.com.cn/article_3740356007_def14da702002wrrc.html
Guizhou	Southwest Guizhou	Zhenfeng	ZF	Yes	Government officials	Health	No	https://k.sina.com.cn/article_3740356007_def14da702002wrrc.html
Guangxi	Liuzhou	Malu Mountain	ML	No	Villagers and government officials	Leg injury	No	https://news.yuanlin.com/detail/20231026/1050247.htm
Guangxi	Liuzhou	Bailian	BL	No	Government officials	Non-specific injury	Avian deterrent netting in aviation facilities	http://news.carnoc.com/list/402/402957.html
Guangxi	Liuzhou	Jinxiu	JX	No	Villagers and government officials	Health	No	http://pic.gxnews.com.cn/staticpages/20170804/newgx5983e5df-16409529-5.shtml
Guangxi	Liuzhou	Jinchengjiang	JC	No	Villagers and government officials	Health	No	https://www.163.com/dy/article/IH1F85OI0514R9OJ.html
Hubei	Shiyan	Shiyan	SY	No	Villagers and government officials	Health	No	https://www.360kuai.com/pc/9bbba5b2b6be5a7b7?cota=3&kuai_so=1&sign=360_57c3bbd1&refer_scene=so_1
